# Supplementary material for: Tracking Small Animals in Complex Landscapes: A Comparison of Localisation Workflows for Automated Radio Telemetry Systems
Source: Ecol Evol. 2024 Oct 10;14(10):e70405. doi: 10.1002/ece3.70405 (PMC11467373; doi:10.1002/ece3.70405)
Supplement: Supplementary file 1 — Data S1. [file ECE3-14-e70405-s001.zip]

Archive with 4 entries (4 files):
- 3D_printed_tag_chassis.stl
- leaflet_maps.zip
- Suppl_methods_and_figures.docx
- Suppl_tables.xlsx
